# Supplementary material for: Heterogeneous Aging Effects on Functional Connectivity in Different Cortical Regions: A Resting-State Functional MRI Study Using Functional Data Analysis
Source: PLoS One. 2016 Sep 22;11(9):e0162028. doi: 10.1371/journal.pone.0162028 (PMC5033468; doi:10.1371/journal.pone.0162028)
Supplement: S4 File — (ZIP) [file pone.0162028.s004.zip]

Archive with 5 entries (4 files):
- upload_PLOSOne_codepackage/application_SimData.m
- upload_PLOSOne_codepackage/data/
- upload_PLOSOne_codepackage/data/data_sim.mat
- upload_PLOSOne_codepackage/PFCcorr.p
- upload_PLOSOne_codepackage/read_me.txt
