# Supplementary material for: Heterogeneous Aging Effects on Functional Connectivity in Different Cortical Regions: A Resting-State Functional MRI Study Using Functional Data Analysis
Source: PLoS One. 2016 Sep 22;11(9):e0162028. doi: 10.1371/journal.pone.0162028 (PMC5033468; doi:10.1371/journal.pone.0162028)
Supplement: S4 File — (ZIP) [file pone.0162028.s004.zip › upload_PLOSOne_codepackage/application_SimData.m]

clear
clc
addpath(genpath('data/'))
%% PFC correlation
%PFC corr of elder group
fprintf(1,'---------- Loading Data : elderly group -----------\n');
load('data_sim.mat')
nfcn = length(yy_sim);
fprintf(1,'---------- Calculate the Pearson functional correlations -----------\n');
[rho] = PFCcorr(yy_sim,tt_sim);

%% 2Dplane
fprintf(1,'---------- Produce a 2D plane plotting for PFCs-----------\n');
threshold = 0.5; % threshold for correlation
%group = old; % plot 2Dplane of young or old group

%idx = [1:24 51:nfcn 25:50];
barcolor = jet; close all
cor_group = linspace(-1,1,64);
h = figure('Position',[100 100 1000 800]);set(gcf,'PaperPositionMode','auto')
for i = 1:nfcn
    hold on
    for j = i:nfcn
        if rho(i,j) > threshold
            f=fill([j+1 j+1 j j]',[i+1 i i i+1]',[0.502 0.502 0.502]);
        else
            f=fill([j+1 j+1 j j]',[i+1 i i i+1]','w');
        end
        id = max(find(rho(i,j) >= cor_group));
        
        f=fill([i+1 i+1 i i]',[j+1 j j j+1]',barcolor(id,:));
        set(f, 'EdgeColor', 'None');
    end
end
for i = 2:nfcn
    plot(repmat(i,i,1),1:i,'color',[0.83 0.82 0.78], 'linewidth',0.2)
    plot([i nfcn+1],[i i],'color',[0.83 0.82 0.78], 'linewidth',0.2)
end
xlim([1 nfcn+1]); ylim([1 nfcn+1])
plot([1 1],[1 nfcn+1],'k','linewidth',2)
plot([1 nfcn+1],[1 1],'k','linewidth',2)
set(gca,'Box','off','fontsize',8,'TickDir','out','XTick',[18 35],'XTickLabel',{},...
    'YTick',[17 35],'YTickLabel',{},'TickLength', [0.025 0.03],'Position',[0.11 0.11 0.815 0.815])
plot([nfcn+1 nfcn+1],[1 nfcn+1],'k');plot([1 nfcn+1],[nfcn+1 nfcn+1],'k')
plot([18 18],[1 52],'k','linewidth',1.5);
plot([35 35],[1 52],'k','linewidth',1.5);

plot([1 52],[18 18],'k','linewidth',1.5);
plot([1 52],[35 35],'k','linewidth',1.5);

hold off
set(gcf,'Colormap',barcolor)
colorbar; caxis([-1 1])
text(7,-0.8, 'Region A', 'fontsize',15); text(-0.8,7, 'Region A', 'fontsize',15,'Rotation',90)
text(24,-0.8, 'Region B', 'fontsize',15); text(-0.8,24, 'Region B', 'fontsize',15,'Rotation',90)
text(41,-0.8, 'Region C', 'fontsize',15); text(-0.8,41, 'Region C', 'fontsize',15,'Rotation',90)

title(['PFCorr'],'fontsize',20)
