# Supplementary material for: Heterogeneous Aging Effects on Functional Connectivity in Different Cortical Regions: A Resting-State Functional MRI Study Using Functional Data Analysis
Source: PLoS One. 2016 Sep 22;11(9):e0162028. doi: 10.1371/journal.pone.0162028 (PMC5033468; doi:10.1371/journal.pone.0162028)
Supplement: S4 File — (ZIP) [file pone.0162028.s004.zip › upload_PLOSOne_codepackage/read_me.txt]

[rho] = PFCcorr(yy,tt,FVE_threshold)
===================================================================
input	yy : K by 1 cell array
                        yy{k}      : 1 by N cell array, the k-th component of the multivariate random functions, 
                                          which corresponds to the k-th ROI in the main text. 
                                          N = 40(30) for young(elderly) group in the main text. 
                        yy{k}{i} : the vector of measurements for the i-th subject in the k-th component.

	tt : K by 1 cell array, the same structure as input yy.
                       tt{k}{i} : the vector of time points for the i-th subject in the k-th component,
                                      which corresponds to yy{k}{i}. 

                  FVE_threshold : a value between (0,1), which determines the number of principal components.
                                            The default is 0.9. See Eq.(8) in the main text for reference.  
                       

output	rho : K by K matrix, PFC correlation matrix.
                          the kl-th entry of rho is the PFC correlation between the k-th and l-th component.
                          See Eq.(2) in the main text for reference.
=====================================================================


application_SimData.m
=====================================================================
In this .m file, a simulated data set is loaded and pairs of PFC correlations are calculated. This data set contains 150 subjects,  
each with 51 ROIs. The correlations are presented in CCC matrix, where the gray dot indicates pairs with 
PFC correlation > 0.5.  
=====================================================================
